# Supplementary material for: Loss of succinate dehydrogenase activity results in dependency on pyruvate carboxylation for cellular anabolism
Source: Nat Commun. 2015 Nov 2;6:8784. doi: 10.1038/ncomms9784 (PMC4632646; doi:10.1038/ncomms9784)
Supplement: Supplementary Data 1 — Supplementary Table 1 [file ncomms9784-s2.xlsx]

## Sheet: Upregulated in SDHx
Supp Table 1a- Transcriptome data: metabolism-related genes upregulated in SDH-mutated PCC/PGL
Gene symbol	Gene name	Classification	Fold Change	Raw p-value	Bonferroni
SLC7A11	solute carrier family 7 (cationic amino acid transporter, y+ system), member 11	Small Molecule Transport	4.38477	1.98522e-28	1.03073e-24
ARG2	arginase, type II	Urea	3.13554	3.09547e-28	1.60717e-24
KCNB1	potassium voltage gated channel, Shab-related subfamily, member 1	Ion Transport	2.35781	8.90968e-27	4.62591e-23
CPS1	carbamoyl-phosphate synthetase 1, mitochondrial	Urea	2.6631	1.75578e-26	9.11603e-23
SLC35F2	solute carrier family 35, member F2	Small Molecule Transport	3.3949	1.49795e-25	7.77734e-22
MTHFD2	methylenetetrahydrofolate dehydrogenase (NADP+ dependent) 2, methenyltetrahydrofolate cyclohydrolase	Folate	3.19696	1.54288e-23	8.01065e-20
SLC35F4	solute carrier family 35, member F4	Small Molecule Transport	1.95455	4.9731e-22	2.58203e-18
DHRS13	dehydrogenase/reductase (SDR family) member 13	Redox	2.12888	2.54323e-18	1.32045e-14
SLC6A15	solute carrier family 6 (neurotransmitter transporter), member 15	Small Molecule Transport	2.27504	3.65324e-18	1.89676e-14
KCNT2	potassium channel, subfamily T, member 2	Ion Transport	1.71192	1.11992e-17	5.81465e-14
SHMT2	serine hydroxymethyltransferase 2 (mitochondrial)	Folate	3.1109	1.76091e-16	9.14262e-13
TK1	thymidine kinase 1, soluble	Pyrimidine	1.72404	1.01289e-14	5.2589e-11
HCN3	hyperpolarization activated cyclic nucleotide-gated potassium channel 3	Ion Transport	1.8075	1.87457e-13	9.73278e-10
PYCR1	pyrroline-5-carboxylate reductase 1	Proline	1.87697	4.35628e-13	2.26178e-09
XYLT2	xylosyltransferase II	Glycan	1.94193	1.2313e-12	6.39291e-09
LARGE	like-glycosyltransferase	Glycan	2.74387	3.66317e-12	1.90192e-08
KCNJ9	potassium inwardly-rectifying channel, subfamily J, member 9	Ion Transport	1.83816	2.32127e-11	1.2052e-07
B3GALTL	beta 1,3-galactosyltransferase-like	Glycan	1.88323	2.33093e-11	1.21022e-07
GYG2	glycogenin 2	Carbohydrate Storage	2.09823	2.63686e-11	1.36906e-07
ASNS	Asparagine synthetase	Amino Acid	1.98411	7.47875e-11	3.88297e-07
ELOVL7	ELOVL family member 7, elongation of long chain fatty acids (yeast)	Fatty Acid	4.2688	1.04336e-10	5.41711e-07
FOXRED2	FAD-dependent oxidoreductase domain containing 2	Redox	1.7485	1.10241e-10	5.72373e-07
NT5E	5'-nucleotidase, ecto (CD73)	Nucleotide	2.17254	1.13095e-10	5.87188e-07
GABRB1	Gamma-aminobutyric acid (GABA) A receptor, beta 1	Ion Transport	2.98043	5.2102e-10	2.70513e-06
XYLT1	xylosyltransferase I	Glycan	1.98275	1.06307e-09	5.51947e-06
GOT1	glutamic-oxaloacetic transaminase 1, soluble (aspartate aminotransferase 1)	Multipurpose	1.75973	1.1739e-09	6.09489e-06
TYMS	thymidylate synthetase	Pyrimidine	2.35515	2.071e-09	1.07527e-05
CA11	carbonic anhydrase XI	Multipurpose	1.90712	4.72829e-09	2.45493e-05
SLC2A12	solute carrier family 2 (facilitated glucose transporter), member 12	Small Molecule Transport	2.29126	6.70981e-09	3.48373e-05
RRAGD	Ras-Related GTP Binding D1	Other	2.12026	7.1199e-09	3.69665e-05
ELOVL2	elongation of very long chain fatty acids (FEN1/Elo2, SUR4/Elo3, yeast)-like 2	Fatty Acid	2.36952	1.16604e-08	6.0541e-05
CBS	cystathionine-beta-synthase	Cysteine	2.1667	1.28179e-08	6.65507e-05
ABCC5	ATP-binding cassette, sub-family C (CFTR/MRP), member 5	ABC Transporter	1.74325	1.87034e-08	9.71081e-05
GAD1	glutamate decarboxylase 1 (brain, 67kDa)	Glutamate	5.78391	4.45767e-08	0.000231442
PHGDH	phosphoglycerate dehydrogenase	Serine	1.77541	4.78513e-08	0.000248444
LDHA	lactate dehydrogenase A	Anaerobic Glycolysis	1.86563	7.63196e-08	0.000396251
KCNG3	potassium voltage-gated channel, subfamily G, member 3	Ion Transport	2.33995	1.1643e-07	0.000604504
KCNK1	potassium channel, subfamily K, member 1	Ion Transport	1.7984	2.35682e-07	0.00122366
CHRNA5	Cholinergic receptor, nicotinic, alpha 5	Ion Transport	1.85919	8.2952e-07	0.00430687
NOX4	NADPH oxidase 4	NAD	2.734	1.28951e-06	0.00669512

## Sheet: Downregulated in SDHx
Supp Table 1b- Transcriptome data: metabolism-related genes downregulated in SDH-mutated PCC/PGL
Gene symbol	Gene name	Classification	Fold Change	Raw p-value	Bonferroni
EPHX2	epoxide hydrolase 2, cytoplasmic	Detox	-7.06663	9.02447e-44	4.6855e-40
ETNK1	ethanolamine kinase 1	Membrane Lipid	-4.3684	1.21937e-38	6.33099e-35
ARSD	arylsulfatase D	Multipurpose	-3.04379	6.44775e-29	3.34767e-25
ACYP2	acylphosphatase 2, muscle type	Multipurpose	-3.10565	4.21796e-26	2.18997e-22
GFOD1	glucose-fructose oxidoreductase domain containing 1	Sugar	-2.74042	1.47204e-24	7.64284e-21
SLC6A2	solute carrier family 6 (neurotransmitter transporter, noradrenalin), member 2	Small Molecule Transport	-9.59505	6.75165e-24	3.50546e-20
GALC	galactosylceramidase	Sphingolipid	-3.11913	2.56779e-23	1.3332e-19
PLCXD3	phosphatidylinositol-specific phospholipase C, X domain containing 3	Membrane Lipid	-5.45015	8.22399e-23	4.2699e-19
B3GALT4	UDP-Gal:betaGlcNAc beta 1,3-galactosyltransferase, polypeptide 4	Glycan	-1.73737	1.73254e-22	8.99537e-19
STARD13	StAR-related lipid transfer (START) domain containing 13	Small Molecule Transport	-2.6413	2.28489e-22	1.18631e-18
SLC37A1	solute carrier family 37 (glycerol-3-phosphate transporter), member 1	Small Molecule Transport	-2.1103	5.51062e-22	2.86112e-18
ENOSF1	enolase superfamily member 1	Other	-2.64825	6.14103e-21	3.18842e-17
GABRG2	Gamma-aminobutyric acid (GABA) A receptor, gamma 2	Ion Transport	-32.8993	1.60499e-20	8.33311e-17
PIK3R1	phosphoinositide-3-kinase, regulatory subunit 1 (p85 alpha)	Inositol Phosphate	-2.75397	1.61786e-19	8.39991e-16
HCN1	hyperpolarization activated cyclic nucleotide-gated potassium channel 1	Ion Transport	-7.54052	1.64004e-19	8.51507e-16
OXCT1	3-oxoacid CoA transferase 1	Ketone Bodies	-2.13465	4.16052e-19	2.16014e-15
KCNC4	potassium voltage gated channel, Shaw-related subfamily, member 4	Ion Transport	-3.16452	1.30099e-18	6.75474e-15
CACNA2D3	calcium channel, voltage-dependent, alpha2/delta subunit 3	Ion Transport	-4.62877	1.86056e-18	9.66002e-15
CKB	creatine kinase, brain	Creatine	-4.62641	6.27177e-18	3.2563e-14
MAN1C1	mannosidase, alpha, class 1C, member 1	Glycan Degradation	-3.15867	7.2012e-18	3.73886e-14
ALG14	asparagine-linked glycosylation 14 homolog (S. cerevisiae)	Glycan	-2.1005	9.75679e-18	5.06572e-14
CYP20A1	cytochrome P450, family 20, subfamily A, polypeptide 1	Hormone	-1.82545	1.17087e-17	6.07916e-14
THTPA	Thiamine triphosphatase	Cofactor	-1.83159	1.43801e-17	7.46614e-14
FUCA2	fucosidase, alpha-L- 2, plasma	Glycan Degradation	-2.78237	2.64311e-17	1.3723e-13
SDHB	succinate dehydrogenase complex, subunit B, iron sulfur (Ip)	Complex II	-2.32939	4.51421e-17	2.34378e-13
GTDC1	glycosyltransferase-like domain containing 1	Glycan	-2.04508	5.24077e-16	2.72101e-12
CACNA1B	calcium channel, voltage-dependent, N type, alpha 1B subunit	Ion Transport	-4.63923	7.76132e-16	4.02968e-12
DHRS12	dehydrogenase/reductase (SDR family) member 12	Redox	-1.93838	1.458e-15	7.56994e-12
RBKS	ribokinase	Sugar	-2.39489	2.21124e-15	1.14808e-11
SLC35B3	solute carrier family 35, member B3	Small Molecule Transport	-1.94551	2.57612e-15	1.33752e-11
DPM3	dolichyl-phosphate mannosyltransferase polypeptide 3	Glycan Anchor	-1.8513	3.09463e-15	1.60673e-11
ATP1A1	ATPase, Na+/K+ transporting, alpha 1 polypeptide	Ion Transport	-1.87145	4.90268e-15	2.54547e-11
SLC25A6	solute carrier family 25 (mitochondrial carrier; adenine nucleotide translocator), member 6	Small Molecule Transport	-1.73298	7.69401e-15	3.99473e-11
DPYS	dihydropyrimidinase	Pyrimidine	-3.72228	8.6222e-15	4.47665e-11
ABHD2	abhydrolase domain containing 2	Multipurpose	-2.42972	2.26645e-14	1.17674e-10
INPP1	inositol polyphosphate-1-phosphatase	Inositol Phosphate	-1.71741	2.73807e-14	1.4216e-10
MMAB	methylmalonic aciduria (cobalamin deficiency) cblB type	B12	-1.84376	2.76777e-14	1.43703e-10
ACAA1	acetyl-Coenzyme A acyltransferase 1 (peroxisomal 3-oxoacyl-Coenzyme A thiolase)	Fatty Acid	-1.89822	3.24621e-14	1.68543e-10
GSTM3	glutathione S-transferase M3 (brain)	Glutathione	-3.20738	3.28544e-14	1.7058e-10
LPIN1	lipin 1	Membrane Lipid	-2.00704	4.62793e-14	2.40282e-10
KCNK12	potassium channel, subfamily K, member 12	Ion Transport	-3.48041	7.00885e-14	3.63899e-10
HYI	hydroxypyruvate isomerase homolog (E. coli)	Sugar	-1.74466	7.60208e-14	3.947e-10
NMRAL1	NmrA-like family domain containing 1	Redox	-1.94855	9.57832e-14	4.97306e-10
CROT	carnitine O-octanoyltransferase	Membrane Lipid	-2.65692	1.03865e-13	5.39266e-10
MAN2B2	mannosidase, alpha, class 2B, member 2	Glycan Degradation	-1.77861	1.11904e-13	5.81008e-10
OAS3	2'-5'-oligoadenylate synthetase 3, 100kDa	Signalling	-2.89182	1.17241e-13	6.08717e-10
ST6GALNAC5	ST6 (alpha-N-acetyl-neuraminyl-2,3-beta-galactosyl-1,3)-N-acetylgalactosaminide alpha-2,6-sialyltransferase 5	Glycan	-4.36867	1.28556e-13	6.6746e-10
IVD	isovaleryl Coenzyme A dehydrogenase	BCAAs	-1.74608	1.30439e-13	6.77241e-10
PAH	phenylalanine hydroxylase	Tyrosine	-5.61271	1.55901e-13	8.09436e-10
COQ3	coenzyme Q3 homolog, methyltransferase (S. cerevisiae)	Ubiquinone	-2.01001	1.88723e-13	9.79852e-10
GSTP1	glutathione S-transferase pi	Glutathione	-1.8417	2.28881e-13	1.18835e-09
KCNJ12	potassium inwardly-rectifying channel, subfamily J, member 12	Ion Transport	-3.149	2.78214e-13	1.44449e-09
CBR4	carbonyl reductase 4	Multipurpose	-1.73092	2.83989e-13	1.47447e-09
ADI1	acireductone dioxygenase 1	Amino Acid	-1.77969	3.28564e-13	1.7059e-09
BTD	biotinidase	Cofactor	-2.11015	6.15981e-13	3.19817e-09
SLC25A14	solute carrier family 25 (mitochondrial carrier, brain), member 14	Small Molecule Transport	-1.76885	7.14536e-13	3.70987e-09
SLCO3A1	solute carrier organic anion transporter family, member 3a1	Small Molecule Transport	-2.06854	7.48165e-13	3.88447e-09
GDPD5	glycerophosphodiester phosphodiesterase domain containing 5	Other	-2.69358	7.93496e-13	4.11983e-09
GPX3	glutathione peroxidase 3 (plasma)	Glutathione	-5.16628	1.04165e-12	5.40822e-09
HS6ST3	heparan sulfate 6-O-sulfotransferase 3	Heparin Sulfate	-2.79477	1.08804e-12	5.6491e-09
PCBD1	pterin-4 alpha-carbinolamine dehydratase/dimerization cofactor of hepatocyte nuclear factor 1 alpha	Amino Acid	-1.81621	1.2053e-12	6.25793e-09
FPGT	fucose-1-phosphate guanylyltransferase	Sugar	-1.87299	1.53415e-12	7.96531e-09
SLC44A3	solute carrier family 44, member 3	Small Molecule Transport	-3.54916	1.92937e-12	1.00173e-08
ARSG	arylsulfatase G	Multipurpose	-2.12425	1.98688e-12	1.03159e-08
MAOB	Monoamine oxidase B	Multipurpose	-5.69805	2.304e-12	1.19624e-08
CYB5B	cytochrome b5 type B (outer mitochondrial membrane)	Redox	-2.01378	2.51791e-12	1.3073e-08
UCP2	uncoupling protein 2 (mitochondrial, proton carrier)	Proton Transport	-2.576	2.77424e-12	1.44038e-08
CLCC1	chloride channel CLIC-like 1	Ion Transport	-2.02798	2.83911e-12	1.47407e-08
B4GALT6	UDP-Gal:betaGlcNAc beta 1,4- galactosyltransferase, polypeptide 6	Glycan	-2.37448	3.12938e-12	1.62477e-08
PISD	phosphatidylserine decarboxylase	Membrane Lipid	-1.72419	3.95029e-12	2.05099e-08
AGA	aspartylglucosaminidase	Glycan Degradation	-2.12788	4.42398e-12	2.29693e-08
PIGK	phosphatidylinositol glycan anchor biosynthesis, class K	Glycan Anchor	-1.76017	5.00514e-12	2.59867e-08
ADCY2	adenylate cyclase 2 (brain)	Signalling	-2.68952	5.07107e-12	2.6329e-08
KCNMB2	potassium large conductance calcium-activated channel, subfamily M, beta member 2	Ion Transport	-5.41455	5.37646e-12	2.79146e-08
INPP5F	inositol polyphosphate-5-phosphatase F	Inositol Phosphate	-2.11935	5.37812e-12	2.79232e-08
KCTD1	potassium channel tetramerisation domain containing 1	Ion Transport	-1.86684	5.91332e-12	3.0702e-08
ASAHL	N-acylsphingosine amidohydrolase (acid ceramidase)-like	Sphingosine	-2.56688	8.60057e-12	4.46541e-08
SLC2A11	solute carrier family 2 (facilitated glucose transporter), member 11	Small Molecule Transport	-1.79862	9.74934e-12	5.06186e-08
CHRNB4	Cholinergic receptor, nicotinic, beta 4	Ion Transport	-2.47673	1.18361e-11	6.1453e-08
MTHFD2L	methylenetetrahydrofolate dehydrogenase (NADP+ dependent) 2-like	Folate	-2.25703	1.20399e-11	6.25113e-08
PLCH2	phospholipase C, eta 2	Membrane Lipid	-1.85193	1.64156e-11	8.52299e-08
G6PD	glucose-6-phosphate dehydrogenase	Pentose Phosphate	-2.00125	1.81498e-11	9.4234e-08
IDS	iduronate 2-sulfatase (Hunter syndrome)	Glycan Degradation	-2.08121	2.27311e-11	1.1802e-07
CYP4V2	cytochrome P450, family 4, subfamily V, polypeptide 2	Fatty Acid	-1.90378	2.43223e-11	1.26281e-07
ISYNA1	myo-inositol 1-phosphate synthase A1	Inositol Phosphate	-1.89214	3.12545e-11	1.62273e-07
AMPD3	adenosine monophosphate deaminase (isoform E)	Purine	-1.72977	3.1569e-11	1.63906e-07
SLC8A1	solute carrier family 8 (sodium/calcium exchanger), member 1	Small Molecule Transport	-2.91754	3.24466e-11	1.68463e-07
ADSSL1	adenylosuccinate synthase like 1	Purine	-3.86524	4.22703e-11	2.19467e-07
B3GAT1	beta-1,3-glucuronyltransferase 1 (glucuronosyltransferase P)	Glycan	-2.63469	5.09064e-11	2.64306e-07
ST6GALNAC4	ST6 (alpha-N-acetyl-neuraminyl-2,3-beta-galactosyl-1,3)-N-acetylgalactosaminide alpha-2,6-sialyltransferase 4	Glycan	-2.03749	5.22174e-11	2.71113e-07
CHST11	carbohydrate (chondroitin 4) sulfotransferase 11	Glycan Sulfate	-2.71286	7.48927e-11	3.88843e-07
SULT1A2	sulfotransferase family, cytosolic, 1A, phenol-preferring, member 2	Sulfate	-1.72112	8.25742e-11	4.28725e-07
GLRX	glutaredoxin (thioltransferase)	Redox	-2.51084	8.33486e-11	4.32746e-07
THNSL1	threonine synthase-like 1 (S. cerevisiae)	Amino Acid	-1.75642	9.06415e-11	4.70611e-07
GALNAC4S-6ST	B cell RAG associated protein	Sulfate	-3.35619	9.91215e-11	5.14639e-07
CTBS	chitobiase, di-N-acetyl-	Glycan	-1.81162	1.02764e-10	5.33551e-07
SCN3A	sodium channel, voltage-gated, type III, alpha	Ion Transport	-3.49364	1.31179e-10	6.8108e-07
ALDH3A2	aldehyde dehydrogenase 3 family, member A2	Multipurpose	-2.10148	1.51532e-10	7.86753e-07
ALDH5A1	aldehyde dehydrogenase 5 family, member A1 (succinate-semialdehyde dehydrogenase)	Glutamate	-2.1856	2.00493e-10	1.04096e-06
GRIA2	Glutamate receptor, ionotropic, AMPA 2	Ion Transport	-2.93061	2.13594e-10	1.10898e-06
SLC22A4	solute carrier family 22 (organic cation transporter), member 4	Small Molecule Transport	-2.44192	3.2952e-10	1.71087e-06
GLS	glutaminase	Glutamate	-1.88162	3.46144e-10	1.79718e-06
MAN1A2	mannosidase, alpha, class 1A, member 2	Glycan Degradation	-1.77414	4.9194e-10	2.55415e-06
ST8SIA3	ST8 alpha-N-acetyl-neuraminide alpha-2,8-sialyltransferase 3	Glycan	-2.69942	5.0501e-10	2.62201e-06
ST3GAL5	ST3 beta-galactoside alpha-2,3-sialyltransferase 5	Glycan	-1.96172	7.36931e-10	3.82614e-06
AKR1B1	aldo-keto reductase family 1, member B1 (aldose reductase)	Multipurpose	-1.94061	1.23295e-09	6.40146e-06
OAS1	2',5'-oligoadenylate synthetase 1, 40/46kDa	Signalling	-3.03454	1.2728e-09	6.60835e-06
GALNT14	UDP-N-acetyl-alpha-D-galactosamine:polypeptide N-acetylgalactosaminyltransferase 14 (GalNAc-T14)	Glycan	-3.93082	1.28562e-09	6.67493e-06
KCNJ5	potassium inwardly-rectifying channel, subfamily J, member 5	Ion Transport	-2.34712	1.43747e-09	7.46333e-06
AKR1C2	Aldo-keto reductase family 1, member C2 (dihydrodiol dehydrogenase 2; bile acid binding protein; 3-alpha hydroxysteroid dehydrogenase, type III)	Multipurpose	-4.39045	1.45882e-09	7.57418e-06
DDHD1	DDHD domain containing 1	Other	-1.76012	1.73471e-09	9.00661e-06
PLCL1	phospholipase C-like 1	Membrane Lipid	-3.87489	1.9065e-09	9.89857e-06
ECHDC2	enoyl Coenzyme A hydratase domain containing 2	Fatty Acid	-1.90329	2.07378e-09	1.07671e-05
MAN1A1	mannosidase, alpha, class 1A, member 1	Glycan Degradation	-2.68692	2.1017e-09	1.0912e-05
SLC4A8	solute carrier family 4 (anion exchanger), member 8	Small Molecule Transport	-2.31918	2.33862e-09	1.21421e-05
SLC44A1	solute carrier family 44, member 1	Small Molecule Transport	-1.94587	2.54152e-09	1.31956e-05
GALNT12	UDP-N-acetyl-alpha-D-galactosamine:polypeptide N-acetylgalactosaminyltransferase 12 (GalNAc-T12)	Glycan	-2.42073	3.04877e-09	1.58292e-05
SULT1A1	sulfotransferase family, cytosolic, 1A, phenol-preferring, member 1	Sulfate	-1.83696	3.47773e-09	1.80564e-05
DHCR24	24-dehydrocholesterol reductase	Cholesterol	-4.80433	3.5834e-09	1.8605e-05
ALDH6A1	aldehyde dehydrogenase 6 family, member A1	Multipurpose	-1.72859	3.97352e-09	2.06305e-05
SLC31A2	solute carrier family 31, member 2	Ion Transport	-2.07	4.28998e-09	2.22736e-05
DPYSL3	dihydropyrimidinase-like 3	Pyrimidine	-2.47161	5.12708e-09	2.66198e-05
PNMT	phenylethanolamine N-methyltransferase	Neurotransmitter	-10.8652	6.38806e-09	3.31668e-05
NAALAD2	N-acetylated alpha-linked acidic dipeptidase 2	Neurotransmitter	-3.39923	6.44059e-09	3.34395e-05
QDPR	quinoid dihydropteridine reductase	BH4	-1.93832	7.35416e-09	3.81828e-05
ABCC4	ATP-binding cassette, sub-family C (CFTR/MRP), member 4	ABC Transporter	-2.21488	9.33899e-09	4.8488e-05
AKR1C1	aldo-keto reductase family 1, member C1 (dihydrodiol dehydrogenase 1; 20-alpha (3-alpha)-hydroxysteroid dehydrogenase)	Multipurpose	-3.23358	1.10406e-08	5.73227e-05
STS	steroid sulfatase (microsomal), isozyme S	Sulfate	-1.8314	1.20988e-08	6.2817e-05
CRYZ	crystallin, zeta (quinone reductase)	Redox	-2.15861	1.31577e-08	6.83149e-05
GALNT6	UDP-N-acetyl-alpha-D-galactosamine:polypeptide N-acetylgalactosaminyltransferase 6 (GalNAc-T6)	Glycan	-2.76239	2.07356e-08	0.000107659
MDH1B	malate dehydrogenase 1B, NAD (soluble)	Krebs	-1.8928	2.51656e-08	0.00013066
AKR1C3	aldo-keto reductase family 1, member C3 (3-alpha hydroxysteroid dehydrogenase, type II)	Multipurpose	-4.42703	2.81264e-08	0.000146032
ALDH4A1	aldehyde dehydrogenase 4 family, member A1	Proline	-1.99566	2.84943e-08	0.000147942
CECR1	cat eye syndrome chromosome region, candidate 1	Purine	-2.97938	2.86814e-08	0.000148914
SLC2A10	solute carrier family 2 (facilitated glucose transporter), member 10	Small Molecule Transport	-3.53495	3.96241e-08	0.000205728
CMBL	carboxymethylenebutenolidase homolog (Pseudomonas)	Other	-1.81438	5.29706e-08	0.000275023
KCNB2	potassium voltage gated channel, Shab-related subfamily, member 2	Ion Transport	-2.92955	5.66466e-08	0.000294109
KCNH5	potassium voltage-gated channel, subfamily H (eag-related), member 5	Ion Transport	-2.08867	5.68216e-08	0.000295018
SLC40A1	solute carrier family 40 (iron-regulated transporter), member 1	Ion Transport	-1.89706	7.64738e-08	0.000397052
ACOT7	acyl-CoA thioesterase 7	CoA	-2.00053	1.23946e-07	0.000643526
DDAH1	dimethylarginine dimethylaminohydrolase 1	Reactive Oxygen	-2.11369	1.52218e-07	0.000790314
PTER	phosphotriesterase related	Other	-3.45341	1.68493e-07	0.000874818
PTGS1	prostaglandin-endoperoxide synthase 1 (prostaglandin G/H synthase and cyclooxygenase)	Hormone	-4.72836	1.8678e-07	0.000969762
ABCD2	ATP-binding cassette, sub-family D (ALD), member 2	ABC Transporter	-1.77595	1.92711e-07	0.00100056
MGAT4C	mannosyl (alpha-1,3-)-glycoprotein beta-1,4-N-acetylglucosaminyltransferase, isozyme C (putative)	Glycan	-3.51212	2.57077e-07	0.00133474
PDE8B	phosphodiesterase 8B	Signalling	-3.64512	2.84441e-07	0.00147682
GLT25D2	glycosyltransferase 25 domain containing 2	Glycan	-4.2279	3.11318e-07	0.00161636
PON3	paraoxonase 3	Other	-4.12239	3.35021e-07	0.00173943
MGAT4A	Mannosyl (alpha-1,3-)-glycoprotein beta-1,4-N-acetylglucosaminyltransferase, isozyme A	Glycan	-1.91499	3.38046e-07	0.00175514
STAR	steroidogenic acute regulatory protein	Small Molecule Transport	-7.4307	4.01421e-07	0.00208418
LNPEP	leucyl/cystinyl aminopeptidase	Hormone	-1.77215	4.84661e-07	0.00251636
SLC6A8	solute carrier family 6 (neurotransmitter transporter, creatine), member 8	Small Molecule Transport	-1.84569	7.41791e-07	0.00385138
NALCN	sodium leak channel, non-selective	Ion Transport	-2.05069	7.56573e-07	0.00392813
CYB561	cytochrome b-561	Redox	-2.53574	7.60973e-07	0.00395097
RYR1	ryanodine receptor 1 (skeletal)	Ion Transport	-2.82359	9.74371e-07	0.00505893
SVOP	SV2 related protein homolog (rat)	Small Molecule Transport	-1.91246	1.12147e-06	0.00582268
DAK	dihydroxyacetone kinase 2 homolog (S. cerevisiae)	Cofactor	-1.77622	1.17274e-06	0.00608886
NME5	non-metastatic cells 5, protein expressed in (nucleoside-diphosphate kinase)	Nucleotide	-1.85673	1.25142e-06	0.00649738
GSTO2	glutathione S-transferase omega 2	Glutathione	-2.29106	1.66827e-06	0.00866164
AK7	adenylate kinase 7	Purine	-2.16206	1.90283e-06	0.00987951

## Sheet: Pathways
Supp Table 1c- Transcriptome data: Gene ontology analysis of differentially regulated pathways in SDH-mutated PCC/PGL
Database	Pathway	p value	Genes
REACTOME_PATHWAY	Metabolism of amino acids	1.13286e-07	ALDH6A1, PCBD1, QDPR, SLC6A15, ASNS, PAH, CPS1, SLC7A11, CKB, PYCR1, GOT1, IVD, GLS, ALDH4A1
KEGG_PATHWAY	Alanine, aspartate and glutamate metabolism	2.60244e-06	ADSSL1, GOT1, ALDH5A1, GLS, ALDH4A1, ASNS, CPS1, GAD1
KEGG_PATHWAY	Arginine and proline metabolism	1.19407e-05	PYCR1, GOT1, ARG2, GLS, MAOB, ALDH4A1, CPS1, ALDH3A2, CKB
REACTOME_PATHWAY	Metabolism of nucleotides	6.13379e-05	TYMS, ADSSL1, SLC25A6, DPYS, NT5E, AMPD3, TK1, GLRX
PANTHER_PATHWAY	Adrenaline and noradrenaline biosynthesis	0.00118738	PNMT, SLC6A2, MAOB, SLC6A15, PAH
KEGG_PATHWAY	N-Glycan biosynthesis	0.00259265	MGAT4A, MAN1A2, DPM3, MAN1A1, MAN1C1, ALG14
KEGG_PATHWAY	Glycosphingolipid biosynthesis	0.0034282	ST6GALNAC5, ST6GALNAC4, ST3GAL5, B3GALT4
KEGG_PATHWAY	Metabolism of xenobiotics by cytochrome P450	0.00819051	AKR1C3, AKR1C2, GSTM3, GSTO2, AKR1C1, GSTP1
KEGG_PATHWAY	Chondroitin sulfate biosynthesis	0.0104281	B3GAT1, XYLT2, XYLT1, CHST11
KEGG_PATHWAY	Valine, leucine and isoleucine degradation	0.0131859	ALDH6A1, IVD, OXCT1, ALDH3A2, ACAA1
KEGG_PATHWAY	Heparan sulfate biosynthesis	0.0165691	B3GAT1, XYLT2, XYLT1, HS6ST3
KEGG_PATHWAY	Glutathione metabolism	0.0203295	GSTM3, G6PD, GPX3, GSTO2, GSTP1
PANTHER_PATHWAY	Pyrimidine Metabolism	0.0233106	ALDH6A1, DPYS, DPYSL3
KEGG_PATHWAY	Sulfur metabolism	0.0252321	SULT1A1, CHST11, SULT1A2
KEGG_PATHWAY	Glycine, serine and threonine metabolism	0.026562	SHMT2, MAOB, PHGDH, CBS
PANTHER_PATHWAY	5-Hydroxytryptamine degredation	0.0295844	MAOB, ALDH4A1, ALDH3A2
KEGG_PATHWAY	Butanoate metabolism	0.0338008	ALDH5A1, OXCT1, GAD1, ALDH3A2
KEGG_PATHWAY	Cysteine and methionine metabolism	0.0338008	ADI1, LDHA, GOT1, CBS
KEGG_PATHWAY	Other glycan degradation	0.0434466	AGA, MAN2B2, FUCA2
KEGG_PATHWAY	One carbon pool by folate	0.0434466	TYMS, MTHFD2, SHMT2

## Sheet: Histogram
Supp Table 1d- Transcriptome data: Schematic representation of gene ontology analysis of differentially regulated pathways in SDH-mutated PCC/PGL
Pathway	-Log p value	Genes
Metabolism of amino acids	6.94582	ALDH6A1, PCBD1, QDPR, SLC6A15, ASNS, PAH, CPS1, SLC7A11, CKB, PYCR1, GOT1, IVD, GLS, ALDH4A1
Alanine, aspartate and glutamate metabolism	5.58462	ADSSL1, GOT1, ALDH5A1, GLS, ALDH4A1, ASNS, CPS1, GAD1
Arginine and proline metabolism	4.92297	PYCR1, GOT1, ARG2, GLS, MAOB, ALDH4A1, CPS1, ALDH3A2, CKB
Metablism of nucleotides	4.21227	TYMS, ADSSL1, SLC25A6, DPYS, NT5E, AMPD3, TK1, GLRX
Adrenaline and noradrenaline biosynthesis	2.92541	PNMT, SLC6A2, MAOB, SLC6A15, PAH
N-Glycan biosynthesis	2.58626	MGAT4A, MAN1A2, DPM3, MAN1A1, MAN1C1, ALG14
Glycosphingolipid biosynthesis	2.46493	ST6GALNAC5, ST6GALNAC4, ST3GAL5, B3GALT4
Metabolism of xenobiotics by cytochrome P450	2.08669	AKR1C3, AKR1C2, GSTM3, GSTO2, AKR1C1, GSTP1
Chondroitin sulfate biosynthesis	1.9818	B3GAT1, XYLT2, XYLT1, CHST11
Valine, leucine and isoleucine degradation	1.87989	ALDH6A1, IVD, OXCT1, ALDH3A2, ACAA1
Heparan sulfate biosynthesis	1.7807	B3GAT1, XYLT2, XYLT1, HS6ST3
Glutathione metabolism	1.69187	GSTM3, G6PD, GPX3, GSTO2, GSTP1
Pyrimidine Metabolism	1.63245	ALDH6A1, DPYS, DPYSL3
Sulfur metabolism	1.59805	SULT1A1, CHST11, SULT1A2
Glycine, serine and threonine metabolism	1.57574	SHMT2, MAOB, PHGDH, CBS
5-Hydroxytryptamine degredation	1.52894	MAOB, ALDH4A1, ALDH3A2
Butanoate metabolism	1.47107	ALDH5A1, OXCT1, GAD1, ALDH3A2
Cysteine and methionine metabolism	1.47107	ADI1, LDHA, GOT1, CBS
Other glycan degradation	1.36204	AGA, MAN2B2, FUCA2
One carbon pool by folate	1.36204	TYMS, MTHFD2, SHMT2

## Sheet: Mouse Data
	Supp Table 1e- Expression of differentially expressed genes in mouse cell lines
Gene symbol	Gene name	Classification	imCC WT	imCC CKO 6	imCC KO C8	MAFs WT	MAFs KO
GAD1	glutamate decarboxylase 1 (brain, 67kDa)	Glutamate	6.35151	6.43229	6.37669	6.35151	6.47559
SLC7A11	solute carrier family 7 (cationic amino acid transporter, y+ system), member 11	Small Molecule Transport	11.1415	11.2535	11.4897	9.99515	11.7537
ELOVL7	ELOVL family member 7, elongation of long chain fatty acids (yeast)	Fatty Acid	8.38188	8.60973	8.79494	7.99438	8.80929
SLC35F2	solute carrier family 35, member F2	Small Molecule Transport	5.67377	5.6398	5.53831	5.71116	5.85824
MTHFD2	methylenetetrahydrofolate dehydrogenase (NADP+ dependent) 2, methenyltetrahydrofolate cyclohydrolase	Folate	11.2864	11.7505	11.677	11.3132	11.6904
ARG2	arginase, type II	Urea	6.41663	5.78727	6.05484	5.85182	5.95393
SHMT2	serine hydroxymethyltransferase 2 (mitochondrial)	Folate	12.026	12.0834	12.2112	11.9625	12.1421
GABRB1	Gamma-aminobutyric acid (GABA) A receptor, beta 1	Ion Transport	5.01017	4.74604	4.74604	4.75662	4.69905
LARGE	like-glycosyltransferase	Glycan	10.5436	11.3924	10.7528	11.4172	11.6771
NOX4	NADPH oxidase 4	NAD	9.45843	8.51891	7.74301	8.57603	8.59676
CPS1	carbamoyl-phosphate synthetase 1, mitochondrial	Urea	5.73313	5.73313	5.84459	5.73313	5.78499
ELOVL2	elongation of very long chain fatty acids (FEN1/Elo2, SUR4/Elo3, yeast)-like 2	Fatty Acid	4.95799	4.95799	4.91811	4.95799	4.92384
KCNB1	potassium voltage gated channel, Shab-related subfamily, member 1	Ion Transport	6.25775	6.40945	6.40945	6.40945	6.70337
TYMS	thymidylate synthetase	Pyrimidine	10.766	10.9185	10.9068	11.1743	10.8511
KCNG3	potassium voltage-gated channel, subfamily G, member 3	Ion Transport	5.41085	5.41085	5.41085	5.46034	5.79201
SLC2A12	solute carrier family 2 (facilitated glucose transporter), member 12	Small Molecule Transport	4.95025	4.76965	4.91112	4.89138	5.10716
SLC6A15	solute carrier family 6 (neurotransmitter transporter), member 15	Small Molecule Transport	9.26879	9.94484	9.49834	8.72182	10.2829
NT5E	5'-nucleotidase, ecto (CD73)	Nucleotide	9.23071	9.66915	9.68609	7.24118	10.0982
CBS	cystathionine-beta-synthase	Cysteine	8.20962	7.64151	8.37626	7.83725	8.14136
DHRS13	dehydrogenase/reductase (SDR family) member 13	Redox	7.63661	7.66908	7.72642	7.70707	7.69214
DHRS13	dehydrogenase/reductase (SDR family) member 13	Redox	7.58451	7.54895	7.54895	7.7851	7.43623
RRAGD	Ras-Related GTP Binding D1	Other	7.06309	7.00383	7.19818	6.26816	7.62165
ASNS	Asparagine synthetase	Amino Acid	13.168	13.4896	13.5424	13.1806	13.5133
XYLT1	xylosyltransferase I	Glycan	7.41126	8.23475	7.45743	7.02212	7.74585
SLC35F4	solute carrier family 35, member F4	Small Molecule Transport	5.63663	5.7388	5.75356	5.70781	5.81363
XYLT2	xylosyltransferase II	Glycan	8.52152	8.60993	8.56353	8.54735	8.73911
B3GALTL	beta 1,3-galactosyltransferase-like	Glycan	9.83691	9.73738	9.7673	9.92784	9.64153
PYCR1	pyrroline-5-carboxylate reductase 1	Proline	10.1799	11.3069	11.2542	10.6644	11.7677
LDHA	lactate dehydrogenase A	Anaerobic Glycolysis	13.7155	13.4464	13.4464	13.6175	13.269
CHRNA5	Cholinergic receptor, nicotinic, alpha 5	Ion Transport	4.97777	4.8957	4.8957	4.8957	4.8957
KCNJ9	potassium inwardly-rectifying channel, subfamily J, member 9	Ion Transport	6.02184	6.10654	6.02184	6.02184	6.09996
HCN3	hyperpolarization activated cyclic nucleotide-gated potassium channel 3	Ion Transport	6.38005	6.43064	6.4328	6.4328	6.54829
KCNK1	potassium channel, subfamily K, member 1	Ion Transport	6.64975	6.13938	6.13938	6.07898	6.21161
PHGDH	phosphoglycerate dehydrogenase	Serine	10.4689	10.6237	10.7888	10.7253	10.9729
GOT1	glutamic-oxaloacetic transaminase 1, soluble (aspartate aminotransferase 1)	Multipurpose	12.0623	12.1405	12.1251	11.6979	12.2247
FOXRED2	FAD-dependent oxidoreductase domain containing 2	Redox	8.60456	6.86187	7.26368	7.55728	7.8072
ABCC5	ATP-binding cassette, sub-family C (CFTR/MRP), member 5	ABC Transporter	9.21878	9.41892	9.42454	9.14224	9.24477
TK1	thymidine kinase 1, soluble	Pyrimidine	10.9749	11.1523	11.1615	10.7144	10.5702
TK1	thymidine kinase 1, soluble	Pyrimidine	10.8546	11.0317	11.0602	10.9253	10.617
KCNT2	potassium channel, subfamily T, member 2	Ion Transport	4.81235	5.44104	5.35465	5.76498	5.52718
GABRG2	Gamma-aminobutyric acid (GABA) A receptor, gamma 2	Ion Transport	4.64639	4.67145	4.67145	4.67145	4.68949
PNMT	phenylethanolamine N-methyltransferase	Neurotransmitter	5.54162	5.54377	5.54162	5.54162	5.58498
SLC6A2	solute carrier family 6 (neurotransmitter transporter, noradrenalin), member 2	Small Molecule Transport	6.11066	6.01872	6.19163	6.08231	6.19491
HCN1	hyperpolarization activated cyclic nucleotide-gated potassium channel 1	Ion Transport	6.65439	6.9787	6.73032	7.7662	6.30098
STAR	steroidogenic acute regulatory protein	Small Molecule Transport	5.907	6.25495	6.23315	6.25495	6.28402
EPHX2	epoxide hydrolase 2, cytoplasmic	Detox	5.81835	5.93987	6.63942	5.16015	5.93987
MAOB	Monoamine oxidase B	Multipurpose	4.7959	4.7959	4.7959	4.94115	4.81191
PAH	phenylalanine hydroxylase	Tyrosine	5.46283	5.46283	5.70543	5.43322	5.64816
PLCXD3	phosphatidylinositol-specific phospholipase C, X domain containing 3	Membrane Lipid	5.02159	5.03435	5.03435	5.13577	5.03435
KCNMB2	potassium large conductance calcium-activated channel, subfamily M, beta member 2	Ion Transport	5.22894	5.31773	5.31773	5.31773	5.44288
GPX3	glutathione peroxidase 3 (plasma)	Glutathione	7.3433	6.74943	6.63516	6.10461	6.71824
DHCR24	24-dehydrocholesterol reductase	Cholesterol	11.021	10.3221	10.5719	11.5445	10.1615
PTGS1	prostaglandin-endoperoxide synthase 1 (prostaglandin G/H synthase and cyclooxygenase)	Hormone	10.4168	10.8393	10.4262	9.27189	10.0664
CACNA1B	calcium channel, voltage-dependent, N type, alpha 1B subunit	Ion Transport	6.21989	6.21989	6.23961	6.21989	6.25787
CACNA2D3	calcium channel, voltage-dependent, alpha2/delta subunit 3	Ion Transport	4.8508	4.8508	4.8508	4.81144	4.92384
CKB	creatine kinase, brain	Creatine	11.0211	9.86093	10.8995	10.3563	9.89881
ST6GALNAC5	ST6 (alpha-N-acetyl-neuraminyl-2,3-beta-galactosyl-1,3)-N-acetylgalactosaminide alpha-2,6-sialyltransferase 5	Glycan	5.75781	5.74422	5.78638	5.75781	5.75781
ETNK1	ethanolamine kinase 1	Membrane Lipid	9.1534	8.95105	8.72108	9.21502	8.61089
GLT25D2	glycosyltransferase 25 domain containing 2	Glycan	5.2423	5.22135	5.2423	5.2423	5.28007
PON3	paraoxonase 3	Other	10.7457	10.7064	11.0667	10.6914	10.4587
GALNT14	UDP-N-acetyl-alpha-D-galactosamine:polypeptide N-acetylgalactosaminyltransferase 14 (GalNAc-T14)	Glycan	5.04167	5.16493	5.04167	5.04167	5.07728
PLCL1	phospholipase C-like 1	Membrane Lipid	7.20386	7.16978	7.19837	7.59016	7.02275
ADSSL1	adenylosuccinate synthase like 1	Purine	8.60897	9.04581	8.86954	7.3063	9.18988
DPYS	dihydropyrimidinase	Pyrimidine	5.67377	5.76209	5.76209	6.0793	6.0127
PDE8B	phosphodiesterase 8B	Signalling	7.26041	7.20532	8.08338	7.62588	7.20165
SLC44A3	solute carrier family 44, member 3	Small Molecule Transport	5.59829	5.78273	5.85584	5.75397	5.78273
SLC2A10	solute carrier family 2 (facilitated glucose transporter), member 10	Small Molecule Transport	8.47401	7.75499	7.72204	6.44627	7.24122
MGAT4C	mannosyl (alpha-1,3-)-glycoprotein beta-1,4-N-acetylglucosaminyltransferase, isozyme C (putative)	Glycan	4.34828	4.37034	4.34828	4.34828	4.51896
SCN3A	sodium channel, voltage-gated, type III, alpha	Ion Transport	4.68862	4.67414	4.68862	4.64487	4.68388
SCN3A	sodium channel, voltage-gated, type III, alpha	Ion Transport	4.86197	4.86197	4.85473	4.87412	4.84219
SCN3A	sodium channel, voltage-gated, type III, alpha	Ion Transport	4.35924	4.64487	4.64487	4.93447	4.74362
KCNK12	potassium channel, subfamily K, member 12	Ion Transport	7.48923	8.27031	7.73585	7.54435	7.91666
PTER	phosphotriesterase related	Other	8.27485	7.64902	7.91224	7.64839	7.95928
NAALAD2	N-acetylated alpha-linked acidic dipeptidase 2	Neurotransmitter	8.16604	8.60648	8.16445	9.16848	9.59757
GSTM3	glutathione S-transferase M3 (brain)	Glutathione	8.55237	8.71266	8.98818	6.34944	6.59805
GSTM3	glutathione S-transferase M3 (brain)	Glutathione	6.25369	6.19484	6.41052	8.94154	9.113
KCNC4	potassium voltage gated channel, Shaw-related subfamily, member 4	Ion Transport	6.49087	6.49087	6.59176	6.49087	6.6014
MAN1C1	mannosidase, alpha, class 1C, member 1	Glycan Degradation	9.7612	9.02197	9.00055	9.70065	8.66582
KCNJ12	potassium inwardly-rectifying channel, subfamily J, member 12	Ion Transport	5.498	5.63949	5.58251	5.52666	5.63898
GALC	galactosylceramidase	Sphingolipid	9.00097	8.45334	8.3952	8.59954	8.83832
ACYP2	acylphosphatase 2, muscle type	Multipurpose	8.79838	8.5383	7.98548	8.67896	8.55019
GRIA2	Glutamate receptor, ionotropic, AMPA 2	Ion Transport	4.54329	4.54329	4.54329	4.54329	4.54329
KCNB2	potassium voltage gated channel, Shab-related subfamily, member 2	Ion Transport	5.28657	5.42819	5.35737	5.37776	5.61396
SLC8A1	solute carrier family 8 (sodium/calcium exchanger), member 1	Small Molecule Transport	4.27283	4.5333	4.5333	5.94103	5.98861
SLC8A1	solute carrier family 8 (sodium/calcium exchanger), member 1	Small Molecule Transport	5.67176	5.94103	5.97363	4.60587	4.5086
OAS3	2'-5'-oligoadenylate synthetase 3, 100kDa	Signalling	6.16596	6.18167	6.21844	6.18289	6.20627
RYR1	ryanodine receptor 1 (skeletal)	Ion Transport	6.2177	6.2177	6.2177	6.2177	6.34292
HS6ST3	heparan sulfate 6-O-sulfotransferase 3	Heparin Sulfate	6.56058	6.69923	6.74932	6.9723	6.63557
FUCA2	fucosidase, alpha-L- 2, plasma	Glycan Degradation	10.3474	9.60429	10.3205	9.42571	10.5285
GALNT6	UDP-N-acetyl-alpha-D-galactosamine:polypeptide N-acetylgalactosaminyltransferase 6 (GalNAc-T6)	Glycan	5.98007	5.95871	5.95657	5.96047	6.04913
PIK3R1	phosphoinositide-3-kinase, regulatory subunit 1 (p85 alpha)	Inositol Phosphate	10.5074	10.2647	10.1528	10.2825	10.1052
GFOD1	glucose-fructose oxidoreductase domain containing 1	Sugar	8.33169	8.49428	7.97583	8.39903	8.57744
CHST11	carbohydrate (chondroitin 4) sulfotransferase 11	Glycan Sulfate	10.0584	10.2088	9.94001	8.98735	10.0306
ST8SIA3	ST8 alpha-N-acetyl-neuraminide alpha-2,8-sialyltransferase 3	Glycan	5.39581	5.37946	5.41274	5.41285	5.44273
GDPD5	glycerophosphodiester phosphodiesterase domain containing 5	Other	9.11196	7.83376	7.90034	7.89434	7.86758
ADCY2	adenylate cyclase 2 (brain)	Signalling	5.64797	5.7377	5.74387	5.7377	5.90518
CROT	carnitine O-octanoyltransferase	Membrane Lipid	10.917	10.3276	10.4587	10.1939	10.3054
STARD13	StAR-related lipid transfer (START) domain containing 13	Small Molecule Transport	10.1049	9.88251	9.69721	10.0808	9.66835
B3GAT1	beta-1,3-glucuronyltransferase 1 (glucuronosyltransferase P)	Glycan	6.67157	6.69601	6.83455	6.69601	6.93877
UCP2	uncoupling protein 2 (mitochondrial, proton carrier)	Proton Transport	9.81772	6.64809	7.31473	6.92438	6.60737
CYB561	cytochrome b-561	Redox	6.58152	6.7144	6.87453	6.60184	6.6643
CYB561	cytochrome b-561	Redox	8.09654	8.30168	8.43341	8.22679	8.53619
GLRX	glutaredoxin (thioltransferase)	Redox	9.43343	10.4052	10.5099	9.88775	10.2836
CHRNB4	Cholinergic receptor, nicotinic, beta 4	Ion Transport	5.9939	5.93478	5.96889	5.87774	6.20446
DPYSL3	dihydropyrimidinase-like 3	Pyrimidine	11.7558	11.3784	10.7005	11.5681	11.5897
SLC22A4	solute carrier family 22 (organic cation transporter), member 4	Small Molecule Transport	8.74266	8.71054	8.76181	7.99594	8.58872
ABHD2	abhydrolase domain containing 2	Multipurpose	10.8915	10.4416	10.5014	10.4807	10.2023
GALNT12	UDP-N-acetyl-alpha-D-galactosamine:polypeptide N-acetylgalactosaminyltransferase 12 (GalNAc-T12)	Glycan	6.67932	6.84754	7.05133	6.67247	6.50018
RBKS	ribokinase	Sugar	6.73709	6.69772	6.69772	6.85689	6.69772
B4GALT6	UDP-Gal:betaGlcNAc beta 1,4- galactosyltransferase, polypeptide 6	Glycan	9.38288	9.75272	9.3704	10.2201	9.44001
KCNJ5	potassium inwardly-rectifying channel, subfamily J, member 5	Ion Transport	5.23246	5.3961	5.24053	5.26172	5.39684
SDHB	succinate dehydrogenase complex, subunit B, iron sulfur (Ip)	Complex II	11.1447	9.42539	9.30313	10.4858	9.0344
SLC4A8	solute carrier family 4 (anion exchanger), member 8	Small Molecule Transport	7.49552	7.54902	7.56148	7.43072	7.53636
GSTO2	glutathione S-transferase omega 2	Glutathione	6.31143	6.31359	6.15261	6.1083	6.6022
MTHFD2L	methylenetetrahydrofolate dehydrogenase (NADP+ dependent) 2-like	Folate	8.77981	9.21448	8.19612	9.35997	9.03904
MTHFD2L	methylenetetrahydrofolate dehydrogenase (NADP+ dependent) 2-like	Folate	6.84439	7.25638	6.28282	7.28116	6.63006
ABCC4	ATP-binding cassette, sub-family C (CFTR/MRP), member 4	ABC Transporter	9.48669	9.29273	9.36694	8.50524	9.11298
ALDH5A1	aldehyde dehydrogenase 5 family, member A1 (succinate-semialdehyde dehydrogenase)	Glutamate	6.44098	6.92299	6.79533	6.80325	6.51554
AK7	adenylate kinase 7	Purine	5.74711	5.71202	5.72736	5.71812	5.75762
CRYZ	crystallin, zeta (quinone reductase)	Redox	9.01349	9.27347	9.25206	9.0921	9.64989
OXCT1	3-oxoacid CoA transferase 1	Ketone Bodies	10.5729	10.6617	10.9298	11.054	10.71
AGA	aspartylglucosaminidase	Glycan Degradation	10.0082	11.1219	10.9876	10.3362	11.1969
ARSG	arylsulfatase G	Multipurpose	7.00293	6.65454	6.66802	6.66802	6.81774
INPP5F	inositol polyphosphate-5-phosphatase F	Inositol Phosphate	7.68446	7.5736	7.64683	7.70741	7.55721
DDAH1	dimethylarginine dimethylaminohydrolase 1	Reactive Oxygen	12.601	12.1962	12.1019	12.6639	12.5899
SLC37A1	solute carrier family 37 (glycerol-3-phosphate transporter), member 1	Small Molecule Transport	6.82487	6.82694	6.90164	6.82487	6.85026
BTD	biotinidase	Cofactor	8.67263	9.07921	8.8927	8.84009	8.62404
ALDH3A2	aldehyde dehydrogenase 3 family, member A2	Multipurpose	10.4023	10.6097	10.7934	10.2566	10.6568
ALG14	asparagine-linked glycosylation 14 homolog (S. cerevisiae)	Glycan	11.3739	11.1168	11.2571	11.6601	11.5868
ALG14	asparagine-linked glycosylation 14 homolog (S. cerevisiae)	Glycan	5.87313	5.6858	5.73966	5.82547	5.82547
KCNH5	potassium voltage-gated channel, subfamily H (eag-related), member 5	Ion Transport	5.27474	5.46858	5.39982	5.34838	5.45943
IDS	iduronate 2-sulfatase (Hunter syndrome)	Glycan Degradation	9.89673	9.68233	9.57457	10.2636	10.0918
SLC31A2	solute carrier family 31, member 2	Ion Transport	11.1615	10.4432	10.5661	10.3137	10.3758
SLCO3A1	solute carrier organic anion transporter family, member 3a1	Small Molecule Transport	9.59456	9.2072	8.94536	9.04905	9.27644
NALCN	sodium leak channel, non-selective	Ion Transport	5.82384	5.85283	5.89802	5.91359	5.96631
GTDC1	glycosyltransferase-like domain containing 1	Glycan	7.34329	7.35021	7.02992	7.63587	6.9233
ST6GALNAC4	ST6 (alpha-N-acetyl-neuraminyl-2,3-beta-galactosyl-1,3)-N-acetylgalactosaminide alpha-2,6-sialyltransferase 4	Glycan	9.50295	9.28509	9.31537	9.15545	9.33109
CLCC1	chloride channel CLIC-like 1	Ion Transport	11.1038	10.9391	11.3301	11.5076	11.3471
CYB5B	cytochrome b5 type B (outer mitochondrial membrane)	Redox	11.9192	11.9182	11.9192	11.9125	11.8819
COQ3	coenzyme Q3 homolog, methyltransferase (S. cerevisiae)	Ubiquinone	10.6623	10.4582	10.5044	10.4409	10.727
LPIN1	lipin 1	Membrane Lipid	8.05989	8.39588	8.68028	8.24682	8.17323
ACOT7	acyl-CoA thioesterase 7	CoA	12.509	12.0667	11.9806	12.0872	11.9755
ALDH4A1	aldehyde dehydrogenase 4 family, member A1	Proline	8.65809	8.02313	8.07647	8.36919	8.08265
ST3GAL5	ST3 beta-galactoside alpha-2,3-sialyltransferase 5	Glycan	9.61862	10.0658	10.2161	10.1593	10.2554
NMRAL1	NmrA-like family domain containing 1	Redox	9.10156	9.06008	9.07416	9.31744	9.13764
SLC44A1	solute carrier family 44, member 1	Small Molecule Transport	10.7588	10.1875	10.1731	10.0926	10.2089
SLC44A1	solute carrier family 44, member 1	Small Molecule Transport	10.4595	9.60512	9.69772	9.71094	9.60997
SLC35B3	solute carrier family 35, member B3	Small Molecule Transport	8.04562	8.28761	8.17564	8.17564	8.1399
QDPR	quinoid dihydropteridine reductase	BH4	10.4919	10.2419	10.2386	10.2934	10.1068
MGAT4A	Mannosyl (alpha-1,3-)-glycoprotein beta-1,4-N-acetylglucosaminyltransferase, isozyme A	Glycan	6.33842	6.56148	5.92622	6.29657	6.66833
SVOP	SV2 related protein homolog (rat)	Small Molecule Transport	5.97171	5.79676	5.9021	5.70066	5.77709
ECHDC2	enoyl Coenzyme A hydratase domain containing 2	Fatty Acid	9.28724	9.82494	10.1468	9.84047	9.73192
SLC40A1	solute carrier family 40 (iron-regulated transporter), member 1	Ion Transport	5.59131	7.58728	8.02506	8.19157	9.09398
MDH1B	malate dehydrogenase 1B, NAD (soluble)	Krebs	5.00742	5.00742	5.00742	4.98282	5.06986
ISYNA1	myo-inositol 1-phosphate synthase A1	Inositol Phosphate	10.1771	9.75594	10.5367	10.4149	9.05411
GLS	glutaminase	Glutamate	10.7934	10.6416	10.4838	10.6812	10.4674
FPGT	fucose-1-phosphate guanylyltransferase	Sugar	8.40346	8.75299	8.70355	8.78589	8.73302
ATP1A1	ATPase, Na+/K+ transporting, alpha 1 polypeptide	Ion Transport	12.1618	12.1226	12.1878	12.1298	12.3619
KCTD1	potassium channel tetramerisation domain containing 1	Ion Transport	8.11798	8.31494	8.33436	8.72036	8.33436
NME5	non-metastatic cells 5, protein expressed in (nucleoside-diphosphate kinase)	Nucleotide	6.49422	6.57091	6.40133	6.40133	5.8135
PLCH2	phospholipase C, eta 2	Membrane Lipid	6.19545	6.31024	6.33664	6.37797	6.36581
DPM3	dolichyl-phosphate mannosyltransferase polypeptide 3	Glycan Anchor	9.43827	9.13021	9.28676	9.52344	9.57641
SLC6A8	solute carrier family 6 (neurotransmitter transporter, creatine), member 8	Small Molecule Transport	10.7102	10.4193	10.0829	10.2683	10.6961
MMAB	methylmalonic aciduria (cobalamin deficiency) cblB type	B12	8.00923	8.64478	8.8152	8.66353	8.52626
GSTP1	glutathione S-transferase pi	Glutathione	12.0632	11.8823	12.0466	12.3945	12.2924
SULT1A1	sulfotransferase family, cytosolic, 1A, phenol-preferring, member 1	Sulfate	5.69169	5.76877	5.69169	5.7391	5.73919
THTPA	Thiamine triphosphatase	Cofactor	6.54598	6.47452	6.54598	6.63365	6.40703
CYP20A1	cytochrome P450, family 20, subfamily A, polypeptide 1	Hormone	10.7126	10.928	10.928	10.7854	11.1172
PCBD1	pterin-4 alpha-carbinolamine dehydratase/dimerization cofactor of hepatocyte nuclear factor 1 alpha	Amino Acid	9.65596	8.51753	8.6965	8.06342	10.3192
CMBL	carboxymethylenebutenolidase homolog (Pseudomonas)	Other	8.5995	8.97479	9.07277	7.78269	9.77292
CTBS	chitobiase, di-N-acetyl-	Glycan	7.54737	7.88275	8.01863	7.84068	8.00875
ADI1	acireductone dioxygenase 1	Amino Acid	9.65631	10.1318	10.1327	9.92278	10.311
MAN2B2	mannosidase, alpha, class 2B, member 2	Glycan Degradation	9.34462	9.97329	9.88183	9.66279	10.1697
DAK	dihydroxyacetone kinase 2 homolog (S. cerevisiae)	Cofactor	8.65968	8.8765	8.59217	8.84724	8.70729
ABCD2	ATP-binding cassette, sub-family D (ALD), member 2	ABC Transporter	6.6962	7.42142	8.00946	7.02713	7.42142
MAN1A2	mannosidase, alpha, class 1A, member 2	Glycan Degradation	11.1363	10.8219	10.7943	11.3777	11.1708
LNPEP	leucyl/cystinyl aminopeptidase	Hormone	11.2352	10.8017	10.8338	11.0132	10.7325
SLC25A14	solute carrier family 25 (mitochondrial carrier, brain), member 14	Small Molecule Transport	7.21436	6.96885	6.9185	6.97526	7.00665
PIGK	phosphatidylinositol glycan anchor biosynthesis, class K	Glycan Anchor	10.4082	10.359	10.4927	10.7657	10.7648
DDHD1	DDHD domain containing 1	Other	8.92701	8.65335	8.71951	8.51514	8.35166
THNSL1	threonine synthase-like 1 (S. cerevisiae)	Amino Acid	7.46066	7.44208	7.30923	7.25621	7.50888
IVD	isovaleryl Coenzyme A dehydrogenase	BCAAs	9.85071	9.38549	9.62738	9.59027	9.24952
HYI	hydroxypyruvate isomerase homolog (E. coli)	Sugar	8.46427	8.46427	8.53207	8.5632	8.52451
B3GALT4	UDP-Gal:betaGlcNAc beta 1,3-galactosyltransferase, polypeptide 4	Glycan	6.53043	6.31137	6.83477	6.69899	6.53043
CBR4	carbonyl reductase 4	Multipurpose	8.77161	10.399	10.2109	10.0713	10.2109
AMPD3	adenosine monophosphate deaminase (isoform E)	Purine	10.5674	10.2377	10.5428	8.92333	10.4287
ALDH6A1	aldehyde dehydrogenase 6 family, member A1	Multipurpose	8.09578	8.00996	8.02951	8.01231	8.10659
PISD	phosphatidylserine decarboxylase	Membrane Lipid	9.24279	9.22798	9.22798	9.22798	9.13674
INPP1	inositol polyphosphate-1-phosphatase	Inositol Phosphate	8.58669	8.59786	8.61732	8.75831	8.56877
CA11	carbonic anhydrase XI	Multipurpose	NA	NA	NA	NA	NA
STS	steroid sulfatase (microsomal), isozyme S	Sulfate	NA	NA	NA	NA	NA
ARSD	arylsulfatase D	Multipurpose	NA	NA	NA	NA	NA
OAS1	2',5'-oligoadenylate synthetase 1, 40/46kDa	Signalling	NA	NA	NA	NA	NA
CECR1	cat eye syndrome chromosome region, candidate 1	Purine	NA	NA	NA	NA	NA
AKR1B1	aldo-keto reductase family 1, member B1 (aldose reductase)	Multipurpose	NA	NA	NA	NA	NA
MAN1A1	mannosidase, alpha, class 1A, member 1	Glycan Degradation	NA	NA	NA	NA	NA
SLC25A6	solute carrier family 25 (mitochondrial carrier; adenine nucleotide translocator), member 6	Small Molecule Transport	NA	NA	NA	NA	NA
GYG2	glycogenin 2	Carbohydrate Storage	NA	NA	NA	NA	NA
AKR1C1	aldo-keto reductase family 1, member C1 (dihydrodiol dehydrogenase 1; 20-alpha (3-alpha)-hydroxysteroid dehydrogenase)	Multipurpose	NA	NA	NA	NA	NA
CYP4V2	cytochrome P450, family 4, subfamily V, polypeptide 2	Fatty Acid	NA	NA	NA	NA	NA
G6PD	glucose-6-phosphate dehydrogenase	Pentose Phosphate	NA	NA	NA	NA	NA
ASAHL	N-acylsphingosine amidohydrolase (acid ceramidase)-like	Sphingosine	NA	NA	NA	NA	NA
SULT1A2	sulfotransferase family, cytosolic, 1A, phenol-preferring, member 2	Sulfate	NA	NA	NA	NA	NA
ENOSF1	enolase superfamily member 1	Other	NA	NA	NA	NA	NA
DHRS12	dehydrogenase/reductase (SDR family) member 12	Redox	NA	NA	NA	NA	NA
AKR1C3	aldo-keto reductase family 1, member C3 (3-alpha hydroxysteroid dehydrogenase, type II)	Multipurpose	NA	NA	NA	NA	NA
AKR1C2	Aldo-keto reductase family 1, member C2 (dihydrodiol dehydrogenase 2; bile acid binding protein; 3-alpha hydroxysteroid dehydrogenase, type III)	Multipurpose	NA	NA	NA	NA	NA
SLC2A11	solute carrier family 2 (facilitated glucose transporter), member 11	Small Molecule Transport	NA	NA	NA	NA	NA
GALNAC4S-6ST	B cell RAG associated protein	Sulfate	NA	NA	NA	NA	NA
ACAA1	acetyl-Coenzyme A acyltransferase 1 (peroxisomal 3-oxoacyl-Coenzyme A thiolase)	Fatty Acid	NA	NA	NA	NA	NA
